# Supplementary material for: Cost-Utility Analysis of Oxybutynin vs. OnabotulinumtoxinA (Botox) in the Treatment of Overactive Bladder Syndrome
Source: Int J Environ Res Public Health. 2021 Aug 19;18(16):8743. doi: 10.3390/ijerph18168743 (PMC8394450; doi:10.3390/ijerph18168743)
Supplement: Supplementary file 1 [file ijerph-18-08743-s001.zip]

Archive with 1 entries (1 files):
- ijerph-1309949-supplementary.xlsx
