# Supplementary material for: Cost-Utility Analysis of Oxybutynin vs. OnabotulinumtoxinA (Botox) in the Treatment of Overactive Bladder Syndrome
Source: Int J Environ Res Public Health. 2021 Aug 19;18(16):8743. doi: 10.3390/ijerph18168743 (PMC8394450; doi:10.3390/ijerph18168743)
Supplement: Supplementary file 1 [file ijerph-18-08743-s001.zip › ijerph-1309949-supplementary.xlsx]

## Sheet: Botox
																											intial utility	URdisutility	UTI disutility	adjusted utiltiies	Cost of Pad:	Total Cost of Branch				Treatmetn	Cost
																					Incontinence level					Dry	0.915	0.036	0.036	0.843	76.28	1251.01				Botox	597.56
																					0.654					0-2	0.853	0.036	0.036	0.781	152.55	1327.28				Botox Re-injection	407.4
																					818.161					3 -> 5	0.796	0.036	0.036	0.724	228.83	1403.56				Oxybutynin	273.39
																					0.551322					5+	0.767	0.036	0.036	0.695	533.92	1708.65				Constipation	129.47
																																				Dry Mouth	0
																					Incontinence level															UTI	94.38
																					0.166															Urinary Retention	75.39
																					220.328					Dry	0.915	0.036	0.036	0.843		843.61				Level 1 Pad use	152.55
																	Re-injection				0.129646					0-2	0.853	0.036	0.036	0.781		919.88				Level 2 Pad use	228.83
																	0.667									3 -> 5	0.796	0.036	0.036	0.724		996.16				Level 3 Pad Use	228.83
																	1320.11				Incontinence level					5+	0.767	0.036	0.036	0.695		1301.25				Level 4 Pad Use	533.92
																	0.808533				0.085
																					119.303
																					0.06154
																										Dry	0.915	0.036		0.879		1156.63
																					Incontinence level					0-2	0.853	0.036		0.817		1232.9
																					0.095					3 -> 5	0.796	0.036		0.76		1309.18
																					162.322					5+	0.767	0.036		0.731		1614.27
																					0.066025
																										Dry	0.915	0.036		0.879		749.23
																										0-2	0.853	0.036		0.817		825.5
																										3 -> 5	0.796	0.036		0.76		901.78
																										5+	0.767	0.036		0.731		1206.87
													UTI
													0.204								Incontinence level
													1208.86								0.289					Dry	0.915		0.036	0.879		1175.62
													0.79								243.803					0-2	0.853		0.036	0.817		1251.89
																					0.243627					3 -> 5	0.796		0.036	0.76		1328.17
																										5+	0.767		0.036	0.731		1633.26
																					Incontinence level
																					0.339					Dry	0.915		0.036	0.879		768.22
																					311.839					0-2	0.853		0.036	0.817		844.49
																	No re-injection				0.264759					3 -> 5	0.796		0.036	0.76		920.77
																	0.333									5+	0.767		0.036	0.731		1225.86
																	986.012				Incontinence level
																	35.5073				0.176
																					175.324					Dry	0.915			0.915		1081.24
																					0.127424					0-2	0.853			0.853		1157.51
																										3 -> 5	0.796			0.796		1233.79
																					Incontinence level					5+	0.767			0.767		1538.88
																					0.196
																					255.045					Dry	0.915			0.915		673.84
							Urinary Retention														0.13622					0-2	0.853			0.853		750.11
							0.069																			3 -> 5	0.796			0.796		826.39
							1133.73																			5+	0.767			0.767		1131.48
							0.823732
																					Incontinence level
																					0.654
																					756.436
																					0.574866
																					Incontinence level
																					0.166
																	Re-injection				204.661
																	0.667				0.135622
																	1225.73
																	0.844533				Incontinence level
																					0.085
																					111.28
																					0.0646
																					Incontinence level
																					0.095
																					153.356
																					0.069445
													No UTI
													0.796
													1114.48
													0.832378								Incontinence level
																					0.289
																					216.527
																					0.254031
																					Incontinence level
																					0.339
																					279.845
																	No re-injection				0.276963
																	0.333
																	891.632				Incontinence level
																	0.80803				0.176
																					158.713
																					0.13376
																					Incontinence level
																					0.196
																					236.547
																					0.143276
		Botox
		1063.54
		0.85846
																					Incontinence level
																					0.654
																					768.855
																					0.574866
																					Incontinence level
																					0.166
																	Re-injection				207.814
																	0.667				0.135622
																	1244.72
																	0.844533				Incontinence level
																					0.085
																					112.894
																					0.0646
																					Incontinence level
																					0.095
																					155.16
																					0.069445
													UTI
													0.204
													1133.47
													0.832378
																					Incontinence level
																					0.289
																					222.016
																					0.254031
																					Incontinence level
																					0.339
																					286.282
																	No re-injection				0.276963
																	0.333
																	910.622				Incontinence level
																	0.80803				0.176
																					162.056
																					0.13376
																					Incontinence level
																					0.196
																					240.269
																					0.143276
							No urinary retention
							0.931
							1058.34
							0.861034
																					Incontinence level
																					0.654
																					707.131
																					0.59841
																					Incontinence level
																					0.166
																					192.147
																	Re-injection				0.141598
																	0.667
																	1150.34				Incontinence level
																	0.880533				0.085
																					104.872
																					0.06766
																					Incontinence level
																					0.095
																					146.194
																					0.072865
													No UTI
													0.796
													1039.09
													0.868378								Incontinence level
																					0.289
																					194.74
																					0.264435
																					Incontinence level
																					0.339
																					254.287
																	No re-injection				0.289167
																	0.333
																	816.242				Incontinence level
																	0.84403				0.176
																					145.445
																					0.140096
																					Incontinence level
																					0.196
																					221.77
																					0.150332

## Sheet: Oxybutynin
							Cost of Pad:	Total Cost of Branch		Treatmetn	Cost
	0	Dry	0.915			0.915	76.28	479.14		Botox	597.56																											Incontinence Level
	0.178	0-2	0.853			0.853	152.55	555.41		Botox Re-injection	407.4														KEY													0
	0.351	3 -> 5	0.796			0.796	228.83	631.69		Oxybutynin	273.39														PROBABILITY													0
	0.471	5+	0.767			0.767	533.92	936.78		Constipation	129.47														COST IN POUNDS													0
	0.23	Dry	0.915	0.036	0.036	0.843		479.14		Dry Mouth	0														QALY
	0.367	0-2	0.853	0.036	0.036	0.781		555.41		UTI	94.38																											Incontinence Level
	0.191	3 -> 5	0.796	0.036	0.036	0.724		631.69		Urinary Retention	75.39																											0.178
	0.212	5+	0.767	0.036	0.036	0.695		936.78		Level 1 Pad use	76.28																											98.863
						0				Level 2 Pad use	152.55																						Treatment discontinuation					0.151834
						0				Level 3 Pad Use	228.83																						0.9
	0.289	Dry	0.915	0.036	0.036	0.843		1246.47		Level 4 Pad Use	533.92																						761.81					Incontinence Level
	0.339	0-2	0.853	0.036	0.036	0.781		1322.74		Treatment Switch to Botox	597.56																						0.792487					0.351
	0.176	3 -> 5	0.796	0.036	0.036	0.724		1399.02																														221.723
	0.196	5+	0.767	0.036	0.036	0.695		1704.11																														0.279396
						0
	0.289	Dry	0.915	0.036		0.879		1152.09																														Incontinence Level
	0.339	0-2	0.853	0.036		0.817		1228.36																														0.471
	0.176	3 -> 5	0.796	0.036		0.76		1304.64																														441.223
	0.196	5+	0.767	0.036		0.731		1609.73																														0.361257
						0																		NO switch to botox
	0.289	Dry	0.915		0.036	0.879		1171.08																0.766
	0.339	0-2	0.853		0.036	0.817		1247.35																748.957
	0.176	3 -> 5	0.796		0.036	0.76		1323.63																0.789852														Incontinence Level
	0.196	5+	0.767		0.036	0.731		1628.72																														0.23
						0																																110.202
	0.289	Dry	0.915			0.915		1076.7																														0.19389
	0.339	0-2	0.853			0.853		1152.97
	0.176	3 -> 5	0.796			0.796		1229.25																														Incontinence Level
	0.196	5+	0.767			0.767		1534.34																														0.367
						0																																203.835
						0																											Treatment Continuation					0.286627
						0																											0.1
						0																											633.288					Incontinence Level
						0																											0.766141					0.191
						0																																120.653
	0	Dry	0.915			0.915		479.14																														0.138284
	0.178	0-2	0.853			0.853		555.41
	0.351	3 -> 5	0.796			0.796		631.69																														Incontinence Level
	0.471	5+	0.767			0.767		936.78																														0.212
	0.23	Dry	0.915	0.036		0.879		479.14																														198.597
	0.367	0-2	0.853	0.036		0.817		555.41																														0.14734
	0.191	3 -> 5	0.796	0.036		0.76		631.69
	0.212	5+	0.767	0.036		0.731		936.78
						0																																Incontinence Level
						0																																0.289
						0																																360.23
						0																																0.243627
	0.289	Dry	0.915	0.036	0.036	0.843		1246.47
	0.339	0-2	0.853	0.036	0.036	0.781		1322.74																														Incontinence Level
	0.176	3 -> 5	0.796	0.036	0.036	0.724		1399.02											Dry Mouth																			0.339
	0.196	5+	0.767	0.036	0.036	0.695		1704.11											0.37																			448.409
						0													864.694															UTI				0.264759
	0.289	Dry	0.915	0.036		0.879		1152.09											0.80023															0.204
	0.339	0-2	0.853	0.036		0.817		1228.36																										1388.87				Incontinence Level
	0.176	3 -> 5	0.796	0.036		0.76		1304.64																										0.77203				0.176
	0.196	5+	0.767	0.036		0.731		1609.73																														246.228
						0																																0.127424
	0.289	Dry	0.915		0.036	0.879		1171.08
	0.339	0-2	0.853		0.036	0.817		1247.35																														Incontinence Level
	0.176	3 -> 5	0.796		0.036	0.76		1323.63																														0.196
	0.196	5+	0.767		0.036	0.731		1628.72																														334.006
						0																																0.13622
	0.289	Dry	0.915			0.915		1076.7																						Urinary Retention
	0.339	0-2	0.853			0.853		1152.97																						0.069
	0.176	3 -> 5	0.796			0.796		1229.25																						1313.75
	0.196	5+	0.767			0.767		1534.34																						0.800686								Incontinence Level
						0																																0.289
						0																																332.954
						0																																0.254031
						0
	0	Dry	0.915			0.915		349.67																														Incontinence Level
	0.178	0-2	0.853			0.853		425.94																														0.339
	0.351	3 -> 5	0.796			0.796		502.22																														416.414
	0.471	5+	0.767			0.767		807.31																										No UTI				0.276963
						0																												0.796
						0																												1294.49				Incontinence Level
	0.23	Dry	0.915		0.036	0.879		349.67																										0.80803				0.176
	0.367	0-2	0.853		0.036	0.817		425.94																														229.617
	0.191	3 -> 5	0.796		0.036	0.76		502.22																														0.13376
	0.212	5+	0.767		0.036	0.731		807.31
						0																																Incontinence Level
	0.289	Dry	0.915	0.036	0.036	0.843		1117																														0.196
	0.339	0-2	0.853	0.036	0.036	0.781		1193.27																														315.507
	0.176	3 -> 5	0.796	0.036	0.036	0.724		1269.55																														0.143276
	0.196	5+	0.767	0.036	0.036	0.695		1574.64																Switch to Botox
						0																		0.234
	0.289	Dry	0.915	0.036		0.879		1022.62																1243.56
	0.339	0-2	0.853	0.036		0.817		1098.89																0.834202														Incontinence Level
	0.176	3 -> 5	0.796	0.036		0.76		1175.17																														0.289
	0.196	5+	0.767	0.036		0.731		1480.26																														338.442
						0																																0.254031
	0.289	Dry	0.915		0.036	0.879		1041.61
	0.339	0-2	0.853		0.036	0.817		1117.88																														Incontinence Level
	0.176	3 -> 5	0.796		0.036	0.76		1194.16																														0.339
	0.196	5+	0.767		0.036	0.731		1499.25																														422.852
						0																												UTI				0.276963
	0.289	Dry	0.915			0.915		947.23																										0.204
	0.339	0-2	0.853			0.853		1023.5																										1313.48				Incontinence Level
	0.176	3 -> 5	0.796			0.796		1099.78																										0.80803				0.176
	0.196	5+	0.767			0.767		1404.87																														232.959
						0																																0.13376
						0
						0																																Incontinence Level
						0									Constipation																							0.196
						0									0.037																							319.229
	0	Dry	0.915			0.915		349.67							864.694																							0.143276
	0.178	0-2	0.853			0.853		425.94							0.801967														No Urinary Retention
	0.351	3 -> 5	0.796			0.796		502.22																					0.931
	0.471	5+	0.767			0.767		807.31																					1238.36
	0.23	Dry	0.915			0.915		349.67																					0.836686									Incontinence Level
	0.367	0-2	0.853			0.853		425.94																														0.289
	0.191	3 -> 5	0.796			0.796		502.22																														311.166
	0.212	5+	0.767			0.767		807.31																														0.264435
						0
						0																																Incontinence Level
	0.289	Dry	0.915	0.036	0.036	0.843		1117																														0.339
	0.339	0-2	0.853	0.036	0.036	0.781		1193.27																														390.857
	0.176	3 -> 5	0.796	0.036	0.036	0.724		1269.55																										No UTI				0.289167
	0.196	5+	0.767	0.036	0.036	0.695		1574.64																										0.796
						0																												1219.1				Incontinence Level
	0.289	Dry	0.915	0.036		0.879		1022.62																										0.84403				0.176
	0.339	0-2	0.853	0.036		0.817		1098.89																														216.348
	0.176	3 -> 5	0.796	0.036		0.76		1175.17																														0.140096
	0.196	5+	0.767	0.036		0.731		1480.26
						0																																Incontinence Level
	0.289	Dry	0.915		0.036	0.879		1041.61																														0.196
	0.339	0-2	0.853		0.036	0.817		1117.88																														300.731
	0.176	3 -> 5	0.796		0.036	0.76		1194.16																														0.150332
	0.196	5+	0.767		0.036	0.731		1499.25
						0
	0.289	Dry	0.915			0.915		947.23
	0.339	0-2	0.853			0.853		1023.5																														Incontinence Level
	0.176	3 -> 5	0.796			0.796		1099.78																														0
	0.196	5+	0.767			0.767		1404.87																														0
																																						0
																																						Incontinence Level
																																						0.178
																																						98.863
																																	Treatment discontinuation					0.151834
																																	0.9
																																	761.81					Incontinence Level
																																	0.792487					0.351
																																						221.723
																																						0.279396
																																						Incontinence Level
																																						0.471
																																						441.223
																																						0.361257
																										NO Switch to Botox
																										0.766
																										748.957
																										0.793452												Incontinence Level
																																						0.23
																																						110.202
																																						0.20217
																																						Incontinence Level
																																						0.367
																																						203.835
																																	Treatment Continuation					0.299839
																																	0.1
																																	633.288					Incontinence Level
																																	0.802141					0.191
																																						120.653
																																						0.14516
																																						Incontinence Level
																																						0.212
																																						198.597
																																						0.154972
																																						Incontinence Level
																																						0.289
																																						360.23
																																						0.243627
																																						Incontinence Level
																																						0.339
																																						448.409
																																		UTI				0.264759
																																		0.204
																																		1388.87				Incontinence Level
																																		0.77203				0.176
																			NO Dry Mouth																			246.228
																			0.63																			0.127424
																			864.694
																			0.802988																			Incontinence Level
																																						0.196
																																						334.006
																																						0.13622
																													Urinary Retention
																													0.069
																													1313.75
																													0.800686									Incontinence Level
																																						0.289
																																						332.954
																																						0.254031
																																						Incontinence Level
																																						0.339
																																						416.414
																																		No UTI				0.276963
																																		0.796
																																		1294.49				Incontinence Level
																																		0.80803				0.176
																																						229.617
																																						0.13376
																																						Incontinence Level
																																						0.196
																																						315.507
																																						0.143276
																								Switch to botox
																								0.234
																								1243.56
																								0.834202														Incontinence Level
																																						0.289
																																						338.442
																																						0.254031
																																						Incontinence Level
																																						0.339
																																						422.852
																																		UTI				0.276963
																																		0.204
																																		1313.48				Incontinence Level
																																		0.80803				0.176
																																						232.959
																																						0.13376
																																						Incontinence Level
																																						0.196
																																						319.229
																																						0.143276
																													No Urinary Retention
																													0.931
																													1238.36
																													0.836686									Incontinence Level
																																						0.289
																																						311.166
																																						0.264435
																																						Incontinence Level
																																						0.339
																																						390.857
																																		No UTI				0.289167
																																		0.796
																																		1219.1				Incontinence Level
																																		0.84403				0.176
																																						216.348
																																						0.140096
									OXYBUTYNIN
									611.187																													Incontinence Level
									0.822493																													0.196
																																						300.731
																																						0.150332
																																						Incontinence Level
																																						0
																																						0
																																						0
																																						Incontinence Level
																																						0.178
																																						75.8173
																																	Treatment discontinuation					0.151834
																																	0.9
																																	632.34					Incontinence Level
																																	0.792487					0.351
																																						176.279
																																						0.279396
																																						Incontinence Level
																																						0.471
																																						380.243
																																						0.361257
																								NO Switch to Botox
																								0.766
																								619.487
																								0.793452														Incontinence Level
																																						0.23
																																						80.4241
																																						0.20217
																																						Incontinence Level
																																						0.367
																																						156.32
																																	Treatment Continuation					0.299839
																																	0.1
																																	503.818					Incontinence Level
																																	0.802141					0.191
																																						95.924
																																						0.14516
																																						Incontinence Level
																																						0.212
																																						171.15
																																						0.154972
																																						Incontinence Level
																																						0.289
																																						322.813
																																						0.243627
																																						Incontinence Level
																				Dry Mouth																		0.339
																				0.37																		404.519
																				735.224														UTI				0.264759
																				0.802988														0.204
																																		1259.4				Incontinence Level
																																		0.77203				0.176
																																						223.441
																																						0.127424
																																						Incontinence Level
																																						0.196
																																						308.629
																																						0.13622
																													Urinary Retention
																													0.069
																													1184.28
																													0.800686									Incontinence Level
																																						0.289
																																						295.537
																																						0.254031
																																						Incontinence Level
																																						0.339
																																						372.524
																																		No UTI				0.276963
																																		0.796
																																		1165.02				Incontinence Level
																																		0.80803				0.176
																																						206.83
																																						0.13376
																																						Incontinence Level
																																						0.196
																																						290.131
																																						0.143276
																								Switch to botox
																								0.234
																								1114.09
																								0.834202														Incontinence Level
																																						0.289
																																						301.025
																																						0.254031
																																						Incontinence Level
																																						0.339
																																						378.961
																																		UTI				0.276963
																																		0.204
																																		1184.01				Incontinence Level
																																		0.80803				0.176
																																						210.172
																																						0.13376
																																						Incontinence Level
																																						0.196
																																						293.853
																																						0.143276
																													No Urinary Retention
																													0.931
																													1108.89									Incontinence Level
																													0.836686									0.289
																																						273.749
																																						0.264435
														NO Constipation
														0.963																								Incontinence Level
														601.447																								0.339
														0.823282																								346.966
																																		No UTI				0.289167
																																		0.796
																																		1089.63				Incontinence Level
																																		0.84403				0.176
																																						193.561
																																						0.140096
																																						Incontinence Level
																																						0.196
																																						275.355
																																						0.150332
																																						Incontinence Level
																																						0
																																						0
																																						0
																																						Incontinence Level
																																						0.178
																																						75.8173
																																	Treatment discontinuation					0.151834
																																	0.064
																																	632.34					Incontinence Level
																																	0.792487					0.351
																																						176.279
																																						0.279396
																																						Incontinence Level
																																						0.471
																																						380.243
																																						0.361257
																								NO switch to botox
																								0.982
																								512.043
																								0.835219														Incontinence Level
																																						0.23
																																						80.4241
																																						0.21045
																																						Incontinence Level
																																						0.367
																																						156.32
																																	Treatment Continuation					0.313051
																																	0.936
																																	503.818					Incontinence Level
																																	0.838141					0.191
																																						95.924
																																						0.152036
																																						Incontinence Level
																																						0.212
																																						171.15
																																						0.162604
																																						Incontinence Level
																																						0.289
																																						322.813
																																						0.243627
																																						Incontinence Level
																			NO Dry Mouth																			0.339
																			0.63																			404.519
																			522.88															UTI				0.264759
																			0.835201															0.204
																																		1259.4				Incontinence Level
																																		0.77203				0.176
																																						223.441
																																						0.127424
																																						Incontinence Level
																																						0.196
																																						308.629
																																						0.13622
																													Urinary Retention
																													0.069
																													1184.28
																													0.800686									Incontinence Level
																																						0.289
																																						295.537
																																						0.254031
																																						Incontinence Level
																																						0.339
																																						372.524
																																		No UTI				0.276963
																																		0.796
																																		1165.02				Incontinence Level
																																		0.80803				0.176
																																						206.83
																																						0.13376
																																						Incontinence Level
																																						0.196
																																						290.131
																																						0.143276
																								Switch to botox
																								0.018
																								1114.09
																								0.834202														Incontinence Level
																																						0.289
																																						301.025
																																						0.254031
																																						Incontinence Level
																																						0.339
																																						378.961
																																		UTI				0.276963
																																		0.204
																																		1184.01				Incontinence Level
																																		0.80803				0.176
																																						210.172
																																						0.13376
																																						Incontinence Level
																																						0.196
																																						293.853
																																						0.143276
																													No Urinary Retention
																													0.931
																													1108.89
																													0.836686									Incontinence Level
																																						0.289
																																						273.749
																																						0.264435
																																						Incontinence Level
																																						0.339
																																						346.966
																																		No UTI				0.289167
																																		0.796
																																		1089.63				Incontinence Level
																																		0.84403				0.176
																																						193.561
																																						0.140096
																																						Incontinence Level
																																						0.196
																																						275.355
																																						0.150332

## Sheet: DRAFT
																														https://onlinelibrary.wiley.com/doi/10.1002/pst.1664
																					INCONTINENCE LEVELS
																	Cost of Pad:	Total Cost of Branch:
											0	Dry	0.915			0.915	76.28	479.14	0	0
										Incontinence level	0.178	0-2	0.853			0.853	152.55	555.41	98.863	0.151834
											0.351	3 -> 5	0.796			0.796	228.83	631.69	221.723	0.279396	0.792487
											0.471	5+	0.767			0.767	533.92	936.78	441.223	0.361257	761.81
											0.23	Dry	0.915	0.036	0.036	0.843		479.14	110.202	0.19389		0.789852
										Incontinence level	0.367	0-2	0.853	0.036	0.036	0.781		555.41	203.835	0.286627		748.957
											0.191	3 -> 5	0.796	0.036	0.036	0.724		631.69	120.653	0.138284	0.766141
											0.212	5+	0.767	0.036	0.036	0.695		936.78	198.597	0.14734	633.288
										Incontinence level	0.289	Dry	0.915	0.036	0.036	0.843		1246.47	360.23	0.243627				0.80023
											0.339	0-2	0.853	0.036	0.036	0.781		1322.74	448.409	0.264759				864.694
											0.176	3 -> 5	0.796	0.036	0.036	0.724		1399.02	246.228	0.127424	0.77203
											0.196	5+	0.767	0.036	0.036	0.695		1704.11	334.006	0.13622	1388.87
								YES:0.9		Incontinence level												0.800686
								Treatment discontinuation			0.289	Dry	0.915	0.036		0.879		1152.09	332.954	0.254031		1313.75
								NO:0.1			0.339	0-2	0.853	0.036		0.817		1228.36	416.414	0.276963
											0.176	3 -> 5	0.796	0.036		0.76		1304.64	229.617	0.13376	0.80803
											0.196	5+	0.767	0.036		0.731		1609.73	315.507	0.143276	1294.49
																							0.834202
											0.289	Dry	0.915		0.036	0.879		1171.08	338.442	0.254031			1243.56
										Incontinence level	0.339	0-2	0.853		0.036	0.817		1247.35	422.852	0.276963
											0.176	3 -> 5	0.796		0.036	0.76		1323.63	232.959	0.13376	0.80803
									Yes-> 0.204		0.196	5+	0.767		0.036	0.731		1628.72	319.229	0.143276	1313.48
							No:0.766		Urinary Tract Infection													0.836686
							Treatment Switch to Botox	Yes-> 0.069	No->0.796		0.289	Dry	0.915			0.915		1076.7	311.166	0.264435		1238.36
							Yes: 0.234 if there is side effects	Urinary Retention	94.38	Incontinence level	0.339	0-2	0.853			0.853		1152.97	390.857	0.289167
							597.56	No-> 0.931	Yes-> 0.204		0.176	3 -> 5	0.796			0.796		1229.25	216.348	0.140096	0.84403
								75.39	Urinary Tract Infection		0.196	5+	0.767			0.767		1534.34	300.731	0.150332	1219.1				0.801967
						YES: 0.37			No->0.796																864.694
						Dry mouth
						NO: 0.63
											0	Dry	0.915			0.915		479.14	0	0
							No:0.766	YES:0.9		Incontinence level	0.178	0-2	0.853			0.853		555.41	98.863	0.151834
							Treatment Switch to Botox	Treatment discontinuation			0.351	3 -> 5	0.796			0.796		631.69	221.723	0.279396	0.792487
							Yes: 0.234 if there is side effects	NO:0.1			0.471	5+	0.767			0.767		936.78	441.223	0.361257	761.81
											0.23	Dry	0.915	0.036		0.879		479.14	110.202	0.20217		0.793452
										Incontinence level	0.367	0-2	0.853	0.036		0.817		555.41	203.835	0.299839		748.957
											0.191	3 -> 5	0.796	0.036		0.76		631.69	120.653	0.14516	0.802141
											0.212	5+	0.767	0.036		0.731		936.78	198.597	0.154972	633.288
										Incontinence level	0.289	Dry	0.915	0.036	0.036	0.843		1246.47	360.23	0.243627				0.802988
											0.339	0-2	0.853	0.036	0.036	0.781		1322.74	448.409	0.264759				864.694
											0.176	3 -> 5	0.796	0.036	0.036	0.724		1399.02	246.228	0.127424	0.77203
											0.196	5+	0.767	0.036	0.036	0.695		1704.11	334.006	0.13622	1388.87
									Yes-> 0.204	Incontinence level												0.800686
									Urinary Tract Infection		0.289	Dry	0.915	0.036		0.879		1152.09	332.954	0.254031		1313.75
								Yes-> 0.069	No->0.796		0.339	0-2	0.853	0.036		0.817		1228.36	416.414	0.276963
					YES: 0.037			Urinary Retention			0.176	3 -> 5	0.796	0.036		0.76		1304.64	229.617	0.13376	0.80803
				Antimuscarinic	Constipation			No-> 0.931	Yes-> 0.204		0.196	5+	0.767	0.036		0.731		1609.73	315.507	0.143276	1294.49
				273.39	NO:0.963				Urinary Tract Infection																	0.822493
					129.47				No->0.796		0.289	Dry	0.915		0.036	0.879		1171.08	338.442	0.254031			0.834202			611.187
										Incontinence level	0.339	0-2	0.853		0.036	0.817		1247.35	422.852	0.276963			1243.56
											0.176	3 -> 5	0.796		0.036	0.76		1323.63	232.959	0.13376	0.80803
											0.196	5+	0.767		0.036	0.731		1628.72	319.229	0.143276	1313.48
																						0.836686
											0.289	Dry	0.915			0.915		1076.7	311.166	0.264435		1238.36
										Incontinence level	0.339	0-2	0.853			0.853		1152.97	390.857	0.289167
											0.176	3 -> 5	0.796			0.796		1229.25	216.348	0.140096	0.84403
											0.196	5+	0.767			0.767		1534.34	300.731	0.150332	1219.1
											0	Dry	0.915			0.915		349.67	0	0
										Incontinence level	0.178	0-2	0.853			0.853		425.94	75.8173	0.151834
								YES:0.9			0.351	3 -> 5	0.796			0.796		502.22	176.279	0.279396	0.792487
								Treatment discontinuation			0.471	5+	0.767			0.767		807.31	380.243	0.361257	632.34
								NO:0.1														0.793452
																						619.487
											0.23	Dry	0.915		0.036	0.879		349.67	80.4241	0.20217
										Incontinence level	0.367	0-2	0.853		0.036	0.817		425.94	156.32	0.299839
											0.191	3 -> 5	0.796		0.036	0.76		502.22	95.924	0.14516	0.802141
											0.212	5+	0.767		0.036	0.731		807.31	171.15	0.154972	503.818
									Yes-> 0.204
							No:0.766		Urinary Tract Infection	Incontinence level	0.289	Dry	0.915	0.036	0.036	0.843		1117	322.813	0.243627
							Treatment Switch to Botox	Yes-> 0.069	No->0.796		0.339	0-2	0.853	0.036	0.036	0.781		1193.27	404.519	0.264759
							Yes: 0.234 if there is side effects	Urinary Retention			0.176	3 -> 5	0.796	0.036	0.036	0.724		1269.55	223.441	0.127424	0.77203			0.802988
								No-> 0.931	Yes-> 0.204		0.196	5+	0.767	0.036	0.036	0.695		1574.64	308.629	0.13622	1259.4			735.224
									Urinary Tract Infection	Incontinence level												0.800686
						YES: 0.37			No->0.796		0.289	Dry	0.915	0.036		0.879		1022.62	295.537	0.254031		1184.28
						Dry mouth					0.339	0-2	0.853	0.036		0.817		1098.89	372.524	0.276963
						NO: 0.63					0.176	3 -> 5	0.796	0.036		0.76		1175.17	206.83	0.13376	0.80803
											0.196	5+	0.767	0.036		0.731		1480.26	290.131	0.143276	1165.02
																							0.834202
											0.289	Dry	0.915		0.036	0.879		1041.61	301.025	0.254031			1114.09
										Incontinence level	0.339	0-2	0.853		0.036	0.817		1117.88	378.961	0.276963
							No: 0.982				0.176	3 -> 5	0.796		0.036	0.76		1194.16	210.172	0.13376	0.80803
							Treatment Switch to Botox				0.196	5+	0.767		0.036	0.731		1499.25	293.853	0.143276	1184.01
							0.018 if no side effects															0.836686
											0.289	Dry	0.915			0.915		947.23	273.749	0.264435		1108.89
										Incontinence level	0.339	0-2	0.853			0.853		1023.5	346.966	0.289167					0.823282
											0.176	3 -> 5	0.796			0.796		1099.78	193.561	0.140096	0.84403				601.447
											0.196	5+	0.767			0.767		1404.87	275.355	0.150332	1089.63
								YES:0.064			0	Dry	0.915			0.915		349.67	0	0
								Treatment discontinuation		Incontinence level	0.178	0-2	0.853			0.853		425.94	75.8173	0.151834
								NO:0.936			0.351	3 -> 5	0.796			0.796		502.22	176.279	0.279396	0.792487
											0.471	5+	0.767			0.767		807.31	380.243	0.361257	632.34
											0.23	Dry	0.915			0.915		349.67	80.4241	0.21045		0.835219
										Incontinence level	0.367	0-2	0.853			0.853		425.94	156.32	0.313051		512.043
											0.191	3 -> 5	0.796			0.796		502.22	95.924	0.152036	0.838141
											0.212	5+	0.767			0.767		807.31	171.15	0.162604	503.818
									Yes-> 0.204
									Urinary Tract Infection	Incontinence level	0.289	Dry	0.915	0.036	0.036	0.843		1117	322.813	0.243627
								Yes-> 0.069	No->0.796		0.339	0-2	0.853	0.036	0.036	0.781		1193.27	404.519	0.264759
								Urinary Retention			0.176	3 -> 5	0.796	0.036	0.036	0.724		1269.55	223.441	0.127424	0.77203			0.835201
								No-> 0.931	Yes-> 0.204		0.196	5+	0.767	0.036	0.036	0.695		1574.64	308.629	0.13622	1259.4			522.88
									Urinary Tract Infection	Incontinence level												0.800686
									No->0.796		0.289	Dry	0.915	0.036		0.879		1022.62	295.537	0.254031		1184.28
											0.339	0-2	0.853	0.036		0.817		1098.89	372.524	0.276963
											0.176	3 -> 5	0.796	0.036		0.76		1175.17	206.83	0.13376	0.80803
											0.196	5+	0.767	0.036		0.731		1480.26	290.131	0.143276	1165.02
																							0.834202
											0.289	Dry	0.915		0.036	0.879		1041.61	301.025	0.254031			1114.09
										Incontinence level	0.339	0-2	0.853		0.036	0.817		1117.88	378.961	0.276963
											0.176	3 -> 5	0.796		0.036	0.76		1194.16	210.172	0.13376	0.80803
											0.196	5+	0.767		0.036	0.731		1499.25	293.853	0.143276	1184.01
																						0.836686
											0.289	Dry	0.915			0.915		947.23	273.749	0.264435		1108.89
										Incontinence level	0.339	0-2	0.853			0.853		1023.5	346.966	0.289167
											0.176	3 -> 5	0.796			0.796		1099.78	193.561	0.140096	0.84403
											0.196	5+	0.767			0.767		1404.87	275.355	0.150332	1089.63
																																	intial utility	URdisutility	UTI disutility	adjusted utiltiies	Cost of Pad:	Total Cost of Branch
																															0.654	Dry	0.915	0.036	0.036	0.843	76.28	1251.01	818.161		0.551322
																														Incontinence level	0.166	0-2	0.853	0.036	0.036	0.781	152.55	1174.73	195.005		0.129646
																															0.085	3 -> 5	0.796	0.036	0.036	0.724	228.83	1403.56	119.303		0.06154
																															0.095	5+	0.767	0.036	0.036	0.695	533.92	1708.65	162.322	1294.79	0.066025	0.808533
																													YES: 0.667
																													Re-injection
																													No:0.333				intial utility	URdisutility	UTI disutility	adjusted utiltiies						1191.97	0.796378
																													407.4		0.289	Dry	0.915	0.036	0.036	0.843		843.61	243.803		0.243627
																														Incontinence level	0.339	0-2	0.853	0.036	0.036	0.781		919.88	311.839		0.264759
																															0.176	3 -> 5	0.796	0.036	0.036	0.724		996.16	175.324		0.127424
																															0.196	5+	0.767	0.036	0.036	0.695		1301.25	255.045	986.012	0.13622	0.77203
																																												1130.29	0.825034
																												94.38
																												Yes-> 0.204			0.654	Dry	0.915	0.036		0.879		1156.63	756.436		0.574866
																										BOTOX		Urinary Tract Infection		Incontinence level	0.166	0-2	0.853	0.036		0.817		1232.9	204.661		0.135622
																										597.56	Yes-> 0.069	No->0.796			0.085	3 -> 5	0.796	0.036		0.76		1309.18	111.28		0.0646
																											Urinary Retention		YES: 0.667		0.095	5+	0.767	0.036		0.731		1614.27	153.356	1225.73	0.069445	0.844533
																											No-> 0.931	Yes-> 0.204	Re-injection
																											75.39	Urinary Tract Infection	No:0.333		0.289	Dry	0.915	0.036		0.879		749.23	216.527		0.254031	1114.48	0.832378
																												No->0.796		Incontinence level	0.339	0-2	0.853	0.036		0.817		825.5	279.845		0.276963
																															0.176	3 -> 5	0.796	0.036		0.76		901.78	158.713		0.13376				1063.31	0.85855
																															0.196	5+	0.767	0.036		0.731		1206.87	236.547	891.632	0.143276	0.80803
																													YES: 0.667
																													Re-injection		0.654	Dry	0.915		0.036	0.879		1175.62	768.855		0.574866
																													No:0.333	Incontinence level	0.166	0-2	0.853		0.036	0.817		1251.89	207.814		0.135622
																															0.085	3 -> 5	0.796		0.036	0.76		1328.17	112.894		0.0646
																															0.095	5+	0.767		0.036	0.731		1633.26	155.16	1244.72	0.069445	0.844533
																															0.289	Dry	0.915		0.036	0.879		768.22	222.016		0.254031	1133.47	0.832378
																														Incontinence level	0.339	0-2	0.853		0.036	0.817		844.49	286.282		0.276963
																															0.176	3 -> 5	0.796		0.036	0.76		920.77	162.056		0.13376
																															0.196	5+	0.767		0.036	0.731		1225.86	240.269	910.622	0.143276	0.80803
																													YES: 0.667
																													Re-injection		0.654	Dry	0.915			0.915		1081.24	707.131		0.59841			1058.34	0.861034
																													No:0.333	Incontinence level	0.166	0-2	0.853			0.853		1157.51	192.147		0.141598
																															0.085	3 -> 5	0.796			0.796		1233.79	104.872		0.06766
																															0.095	5+	0.767			0.767		1538.88	146.194	1150.34	0.072865	0.880533
																															0.289	Dry	0.915			0.915		673.84	194.74		0.264435	1039.09	0.868378
																														Incontinence level	0.339	0-2	0.853			0.853		750.11	254.287		0.289167
																															0.176	3 -> 5	0.796			0.796		826.39	145.445		0.140096
																															0.196	5+	0.767			0.767		1131.48	221.77	816.242	0.150332	0.84403
																																		0
																																		0.178
																																		0.351
																																		0.471

## Sheet: Sensitivity Analysis- Prob.
													Cost of Pad:	Total Cost of Branch:
							0	Dry	0.915			0.915	76.28	205.75	0	0
						Incontinence level	0.178	0-2	0.853			0.853	152.55	282.02	50.1996	0.151834
							0.351	3 -> 5	0.796			0.796	228.83	358.3	125.763	0.279396	0.792487
							0.471	5+	0.767			0.767	533.92	663.39	312.457	0.361257	488.42
							0.61	Dry	0.915	0.036	0.036	0.843		479.14	292.275	0.51423		0.793639
						Incontinence level	0.185	0-2	0.853	0.036	0.036	0.781		555.41	102.751	0.144485		495.325
							0.097	3 -> 5	0.796	0.036	0.036	0.724		631.69	61.2739	0.070228	0.804003
							0.108	5+	0.767	0.036	0.036	0.695		936.78	101.172	0.07506	557.472
						Incontinence level	0.289	Dry	0.915	0.036	0.036	0.843		973.08	281.22	0.243627				0.80313
							0.339	0-2	0.853	0.036	0.036	0.781		1049.35	355.73	0.264759				606.438
							0.176	3 -> 5	0.796	0.036	0.036	0.724		1125.63	198.111	0.127424	0.77203
							0.196	5+	0.767	0.036	0.036	0.695		1430.72	280.421	0.13622	1115.48
				YES:0.9		Incontinence level												0.800686
				Treatment discontinuation			0.289	Dry	0.915	0.036		0.879		878.7	253.944	0.254031		1040.36
				NO:0.1			0.339	0-2	0.853	0.036		0.817		954.97	323.735	0.276963
							0.176	3 -> 5	0.796	0.036		0.76		1031.25	181.5	0.13376	0.80803
							0.196	5+	0.767	0.036		0.731		1336.34	261.923	0.143276	1021.1
																			0.834202
							0.289	Dry	0.915		0.036	0.879		897.69	259.432	0.254031			970.167
						Incontinence level	0.339	0-2	0.853		0.036	0.817		973.96	330.172	0.276963
							0.176	3 -> 5	0.796		0.036	0.76		1050.24	184.842	0.13376	0.80803
					Yes-> 0.204		0.196	5+	0.767		0.036	0.731		1355.33	265.645	0.143276	1040.09
			No:0.766		Urinary Tract Infection													0.836686
			Treatment Switch to Botox	Yes-> 0.069	No->0.796		0.289	Dry	0.915			0.915		803.31	232.157	0.264435		964.965
			Yes: 0.234 if there is side effects	Urinary Retention	94.38	Incontinence level	0.339	0-2	0.853			0.853		879.58	298.178	0.289167
			597.56	No-> 0.931	Yes-> 0.204		0.176	3 -> 5	0.796			0.796		955.86	168.231	0.140096	0.84403
				75.39	Urinary Tract Infection		0.196	5+	0.767			0.767		1260.95	247.146	0.150332	945.712				0.804868
		YES: 0.37			No->0.796																725.177
		Dry mouth
		NO: 0.63
							0	Dry	0.915			0.915		479.14	0	0
			No:0.766	YES:0.9		Incontinence level	0.178	0-2	0.853			0.853		555.41	98.863	0.151834
			Treatment Switch to Botox	Treatment discontinuation			0.351	3 -> 5	0.796			0.796		631.69	221.723	0.279396	0.792487
			Yes: 0.234 if there is side effects	NO:0.1			0.471	5+	0.767			0.767		936.78	441.223	0.361257	761.81
							0.61	Dry	0.915	0.036		0.879		479.14	292.275	0.53619		0.797239
						Incontinence level	0.185	0-2	0.853	0.036		0.817		555.41	102.751	0.151145		741.376
							0.097	3 -> 5	0.796	0.036		0.76		631.69	61.2739	0.07372	0.840003
							0.108	5+	0.767	0.036		0.731		936.78	101.172	0.078948	557.472
						Incontinence level	0.289	Dry	0.915	0.036	0.036	0.843		1246.47	360.23	0.243627				0.805888
							0.339	0-2	0.853	0.036	0.036	0.781		1322.74	448.409	0.264759				794.913
							0.176	3 -> 5	0.796	0.036	0.036	0.724		1399.02	246.228	0.127424	0.77203
							0.196	5+	0.767	0.036	0.036	0.695		1704.11	334.006	0.13622	1388.87
					Yes-> 0.204	Incontinence level												0.800686
					Urinary Tract Infection		0.289	Dry	0.915	0.036		0.879		1152.09	332.954	0.254031		1313.75
				Yes-> 0.069	No->0.796		0.339	0-2	0.853	0.036		0.817		1228.36	416.414	0.276963
	YES: 0.037			Urinary Retention			0.176	3 -> 5	0.796	0.036		0.76		1304.64	229.617	0.13376	0.80803
	Constipation			No-> 0.931	Yes-> 0.204		0.196	5+	0.767	0.036		0.731		1609.73	315.507	0.143276	1294.49
	NO:0.963				Urinary Tract Infection																	0.844747
	129.47				No->0.796		0.289	Dry	0.915		0.036	0.879		1171.08	338.442	0.254031			0.834202			471.728
						Incontinence level	0.339	0-2	0.853		0.036	0.817		1247.35	422.852	0.276963			970.167
							0.176	3 -> 5	0.796		0.036	0.76		1323.63	232.959	0.13376	0.80803
							0.196	5+	0.767		0.036	0.731		1628.72	319.229	0.143276	1313.48
																		0.836686
							0.289	Dry	0.915			0.915		1076.7	311.166	0.264435		1238.36
						Incontinence level	0.339	0-2	0.853			0.853		1152.97	390.857	0.289167
							0.176	3 -> 5	0.796			0.796		1229.25	216.348	0.140096	0.84403
							0.196	5+	0.767			0.767		1534.34	300.731	0.150332	1219.1
							0	Dry	0.915			0.915		76.28	0	0
						Incontinence level	0.178	0-2	0.853			0.853		152.55	27.1539	0.151834
				YES:0.9			0.351	3 -> 5	0.796			0.796		228.83	80.3193	0.279396	0.792487
				Treatment discontinuation			0.471	5+	0.767			0.767		533.92	251.476	0.361257	358.95
				NO:0.1														0.797239
																		365.855
							0.61	Dry	0.915		0.036	0.879		349.67	213.299	0.53619
						Incontinence level	0.185	0-2	0.853		0.036	0.817		425.94	78.7989	0.151145
							0.097	3 -> 5	0.796		0.036	0.76		502.22	48.7153	0.07372	0.840003
							0.108	5+	0.767		0.036	0.731		807.31	87.1895	0.078948	428.002
					Yes-> 0.204
			No:0.766		Urinary Tract Infection	Incontinence level	0.289	Dry	0.915	0.036	0.036	0.843		843.61	243.803	0.243627
			Treatment Switch to Botox	Yes-> 0.069	No->0.796		0.339	0-2	0.853	0.036	0.036	0.781		919.88	311.839	0.264759
			Yes: 0.234 if there is side effects	Urinary Retention			0.176	3 -> 5	0.796	0.036	0.036	0.724		996.16	175.324	0.127424	0.77203			0.805888
				No-> 0.931	Yes-> 0.204		0.196	5+	0.767	0.036	0.036	0.695		1301.25	255.045	0.13622	986.012			476.968
					Urinary Tract Infection	Incontinence level												0.800686
		YES: 0.37			No->0.796		0.289	Dry	0.915	0.036		0.879		749.23	216.527	0.254031		910.885
		Dry mouth					0.339	0-2	0.853	0.036		0.817		825.5	279.845	0.276963
		NO: 0.63					0.176	3 -> 5	0.796	0.036		0.76		901.78	158.713	0.13376	0.80803
							0.196	5+	0.767	0.036		0.731		1206.87	236.547	0.143276	891.632
																			0.834202
							0.289	Dry	0.915		0.036	0.879		768.22	222.016	0.254031			840.697
						Incontinence level	0.339	0-2	0.853		0.036	0.817		844.49	286.282	0.276963
			No: 0.982				0.176	3 -> 5	0.796		0.036	0.76		920.77	162.056	0.13376	0.80803
			Treatment Switch to Botox				0.196	5+	0.767		0.036	0.731		1225.86	240.269	0.143276	910.622
			0.018 if no side effects															0.836686
							0.289	Dry	0.915			0.915		673.84	194.74	0.264435		835.495
						Incontinence level	0.339	0-2	0.853			0.853		750.11	254.287	0.289167					0.84628
							0.176	3 -> 5	0.796			0.796		826.39	145.445	0.140096	0.84403				461.99
							0.196	5+	0.767			0.767		1131.48	221.77	0.150332	816.242
				YES:0.064			0	Dry	0.915			0.915		349.67	0	0
				Treatment discontinuation		Incontinence level	0.178	0-2	0.853			0.853		425.94	75.8173	0.151834
				NO:0.936			0.351	3 -> 5	0.796			0.796		502.22	176.279	0.279396	0.792487
							0.471	5+	0.767			0.767		807.31	380.243	0.361257	632.34
							0.61	Dry	0.915			0.915		349.67	213.299	0.55815		0.870658
						Incontinence level	0.185	0-2	0.853			0.853		425.94	78.7989	0.157805		441.08
							0.097	3 -> 5	0.796			0.796		502.22	48.7153	0.077212	0.876003
							0.108	5+	0.767			0.767		807.31	87.1895	0.082836	428.002
					Yes-> 0.204
					Urinary Tract Infection	Incontinence level	0.289	Dry	0.915	0.036	0.036	0.843		1117	322.813	0.243627
				Yes-> 0.069	No->0.796		0.339	0-2	0.853	0.036	0.036	0.781		1193.27	404.519	0.264759
				Urinary Retention			0.176	3 -> 5	0.796	0.036	0.036	0.724		1269.55	223.441	0.127424	0.77203			0.870002
				No-> 0.931	Yes-> 0.204		0.196	5+	0.767	0.036	0.036	0.695		1574.64	308.629	0.13622	1259.4			453.194
					Urinary Tract Infection	Incontinence level												0.800686
					No->0.796		0.289	Dry	0.915	0.036		0.879		1022.62	295.537	0.254031		1184.28
							0.339	0-2	0.853	0.036		0.817		1098.89	372.524	0.276963
							0.176	3 -> 5	0.796	0.036		0.76		1175.17	206.83	0.13376	0.80803
							0.196	5+	0.767	0.036		0.731		1480.26	290.131	0.143276	1165.02
																			0.834202
							0.289	Dry	0.915		0.036	0.879		1041.61	301.025	0.254031			1114.09
						Incontinence level	0.339	0-2	0.853		0.036	0.817		1117.88	378.961	0.276963
							0.176	3 -> 5	0.796		0.036	0.76		1194.16	210.172	0.13376	0.80803
							0.196	5+	0.767		0.036	0.731		1499.25	293.853	0.143276	1184.01
																		0.836686
							0.289	Dry	0.915			0.915		947.23	273.749	0.264435		1108.89
						Incontinence level	0.339	0-2	0.853			0.853		1023.5	346.966	0.289167
							0.176	3 -> 5	0.796			0.796		1099.78	193.561	0.140096	0.84403
							0.196	5+	0.767			0.767		1404.87	275.355	0.150332	1089.63
																													intial utility	URdisutility	UTI disutility	adjusted utiltiies	Cost of Pad:	Total Cost of Branch
																											0.654	Dry	0.915	0.036	0.036	0.843	76.28	1251.01	818.161		0.551322
																										Incontinence level	0.166	0-2	0.853	0.036	0.036	0.781	152.55	1174.73	195.005		0.129646
																											0.085	3 -> 5	0.796	0.036	0.036	0.724	228.83	1403.56	119.303		0.06154
																											0.095	5+	0.767	0.036	0.036	0.695	533.92	1708.65	162.322	1294.79	0.066025	0.808533
																									YES: 0.667
																									Re-injection
																									No:0.333				intial utility	URdisutility	UTI disutility	adjusted utiltiies						1191.97	0.796378
																									407.4		0.289	Dry	0.915	0.036	0.036	0.843		843.61	243.803		0.243627
																										Incontinence level	0.339	0-2	0.853	0.036	0.036	0.781		919.88	311.839		0.264759
																											0.176	3 -> 5	0.796	0.036	0.036	0.724		996.16	175.324		0.127424
																											0.196	5+	0.767	0.036	0.036	0.695		1301.25	255.045	986.012	0.13622	0.77203
																																								1130.29	0.825034
																								94.38
																								Yes-> 0.204			0.654	Dry	0.915	0.036		0.879		1156.63	756.436		0.574866
																						BOTOX		Urinary Tract Infection		Incontinence level	0.166	0-2	0.853	0.036		0.817		1232.9	204.661		0.135622
																						597.56	Yes-> 0.069	No->0.796			0.085	3 -> 5	0.796	0.036		0.76		1309.18	111.28		0.0646
																							Urinary Retention		YES: 0.667		0.095	5+	0.767	0.036		0.731		1614.27	153.356	1225.73	0.069445	0.844533
																							No-> 0.931	Yes-> 0.204	Re-injection
																							75.39	Urinary Tract Infection	No:0.333		0.289	Dry	0.915	0.036		0.879		749.23	216.527		0.254031	1114.48	0.832378
																								No->0.796		Incontinence level	0.339	0-2	0.853	0.036		0.817		825.5	279.845		0.276963
																											0.176	3 -> 5	0.796	0.036		0.76		901.78	158.713		0.13376				1063.31	0.85855
																											0.196	5+	0.767	0.036		0.731		1206.87	236.547	891.632	0.143276	0.80803
																									YES: 0.667
																									Re-injection		0.654	Dry	0.915		0.036	0.879		1175.62	768.855		0.574866
																									No:0.333	Incontinence level	0.166	0-2	0.853		0.036	0.817		1251.89	207.814		0.135622
																											0.085	3 -> 5	0.796		0.036	0.76		1328.17	112.894		0.0646
																											0.095	5+	0.767		0.036	0.731		1633.26	155.16	1244.72	0.069445	0.844533
																											0.289	Dry	0.915		0.036	0.879		768.22	222.016		0.254031	1133.47	0.832378
																										Incontinence level	0.339	0-2	0.853		0.036	0.817		844.49	286.282		0.276963
																											0.176	3 -> 5	0.796		0.036	0.76		920.77	162.056		0.13376
																											0.196	5+	0.767		0.036	0.731		1225.86	240.269	910.622	0.143276	0.80803
																									YES: 0.667
																									Re-injection		0.654	Dry	0.915			0.915		1081.24	707.131		0.59841			1058.34	0.861034
																									No:0.333	Incontinence level	0.166	0-2	0.853			0.853		1157.51	192.147		0.141598
																											0.085	3 -> 5	0.796			0.796		1233.79	104.872		0.06766
																											0.095	5+	0.767			0.767		1538.88	146.194	1150.34	0.072865	0.880533
																											0.289	Dry	0.915			0.915		673.84	194.74		0.264435	1039.09	0.868378
																										Incontinence level	0.339	0-2	0.853			0.853		750.11	254.287		0.289167
																											0.176	3 -> 5	0.796			0.796		826.39	145.445		0.140096
																											0.196	5+	0.767			0.767		1131.48	221.77	816.242	0.150332	0.84403
																														0
																														0.178
																														0.351
																														0.471

## Sheet: Sensitivity Analysis- Mouth 80%
																					INCONTINENCE LEVELS
																	Cost of Pad:	Total Cost of Branch:
											0	Dry	0.915			0.915	76.28	479.14	0	0
										Incontinence level	0.178	0-2	0.853			0.853	152.55	555.41	98.863	0.151834
											0.351	3 -> 5	0.796			0.796	228.83	631.69	221.723	0.279396	0.792487
											0.471	5+	0.767			0.767	533.92	936.78	441.223	0.361257	761.81
											0.23	Dry	0.915	0.036	0.036	0.843		479.14	110.202	0.19389		0.789852
										Incontinence level	0.367	0-2	0.853	0.036	0.036	0.781		555.41	203.835	0.286627		748.957
											0.191	3 -> 5	0.796	0.036	0.036	0.724		631.69	120.653	0.138284	0.766141
											0.212	5+	0.767	0.036	0.036	0.695		936.78	198.597	0.14734	633.288
										Incontinence level	0.289	Dry	0.915	0.036	0.036	0.843		1246.47	360.23	0.243627				0.80023
											0.339	0-2	0.853	0.036	0.036	0.781		1322.74	448.409	0.264759				864.694
											0.176	3 -> 5	0.796	0.036	0.036	0.724		1399.02	246.228	0.127424	0.77203
											0.196	5+	0.767	0.036	0.036	0.695		1704.11	334.006	0.13622	1388.87
								YES:0.9		Incontinence level												0.800686
								Treatment discontinuation			0.289	Dry	0.915	0.036		0.879		1152.09	332.954	0.254031		1313.75
								NO:0.1			0.339	0-2	0.853	0.036		0.817		1228.36	416.414	0.276963
											0.176	3 -> 5	0.796	0.036		0.76		1304.64	229.617	0.13376	0.80803
											0.196	5+	0.767	0.036		0.731		1609.73	315.507	0.143276	1294.49
																							0.834202
											0.289	Dry	0.915		0.036	0.879		1171.08	338.442	0.254031			1243.56
										Incontinence level	0.339	0-2	0.853		0.036	0.817		1247.35	422.852	0.276963
											0.176	3 -> 5	0.796		0.036	0.76		1323.63	232.959	0.13376	0.80803
									Yes-> 0.204		0.196	5+	0.767		0.036	0.731		1628.72	319.229	0.143276	1313.48
							No:0.766		Urinary Tract Infection													0.836686
							Treatment Switch to Botox	Yes-> 0.069	No->0.796		0.289	Dry	0.915			0.915		1076.7	311.166	0.264435		1238.36
							Yes: 0.234 if there is side effects	Urinary Retention	94.38	Incontinence level	0.339	0-2	0.853			0.853		1152.97	390.857	0.289167
							597.56	No-> 0.931	Yes-> 0.204		0.176	3 -> 5	0.796			0.796		1229.25	216.348	0.140096	0.84403
								75.39	Urinary Tract Infection		0.196	5+	0.767			0.767		1534.34	300.731	0.150332	1219.1				0.800782
						YES: 0.8			No->0.796																864.694
						Dry mouth
						NO: 0.2
											0	Dry	0.915			0.915		479.14	0	0
							No:0.766	YES:0.9		Incontinence level	0.178	0-2	0.853			0.853		555.41	98.863	0.151834
							Treatment Switch to Botox	Treatment discontinuation			0.351	3 -> 5	0.796			0.796		631.69	221.723	0.279396	0.792487
							Yes: 0.234 if there is side effects	NO:0.1			0.471	5+	0.767			0.767		936.78	441.223	0.361257	761.81
											0.23	Dry	0.915	0.036		0.879		479.14	110.202	0.20217		0.793452
										Incontinence level	0.367	0-2	0.853	0.036		0.817		555.41	203.835	0.299839		748.957
											0.191	3 -> 5	0.796	0.036		0.76		631.69	120.653	0.14516	0.802141
											0.212	5+	0.767	0.036		0.731		936.78	198.597	0.154972	633.288
										Incontinence level	0.289	Dry	0.915	0.036	0.036	0.843		1246.47	360.23	0.243627				0.802988
											0.339	0-2	0.853	0.036	0.036	0.781		1322.74	448.409	0.264759				864.694
											0.176	3 -> 5	0.796	0.036	0.036	0.724		1399.02	246.228	0.127424	0.77203
											0.196	5+	0.767	0.036	0.036	0.695		1704.11	334.006	0.13622	1388.87
									Yes-> 0.204	Incontinence level												0.800686
									Urinary Tract Infection		0.289	Dry	0.915	0.036		0.879		1152.09	332.954	0.254031		1313.75
								Yes-> 0.069	No->0.796		0.339	0-2	0.853	0.036		0.817		1228.36	416.414	0.276963
					YES: 0.037			Urinary Retention			0.176	3 -> 5	0.796	0.036		0.76		1304.64	229.617	0.13376	0.80803
				Antimuscarinic	Constipation			No-> 0.931	Yes-> 0.204		0.196	5+	0.767	0.036		0.731		1609.73	315.507	0.143276	1294.49
				273.39	NO:0.963				Urinary Tract Infection																	0.80911
					129.47				No->0.796		0.289	Dry	0.915		0.036	0.879		1171.08	338.442	0.254031			0.834202			699.117
										Incontinence level	0.339	0-2	0.853		0.036	0.817		1247.35	422.852	0.276963			1243.56
											0.176	3 -> 5	0.796		0.036	0.76		1323.63	232.959	0.13376	0.80803
											0.196	5+	0.767		0.036	0.731		1628.72	319.229	0.143276	1313.48
																						0.836686
											0.289	Dry	0.915			0.915		1076.7	311.166	0.264435		1238.36
										Incontinence level	0.339	0-2	0.853			0.853		1152.97	390.857	0.289167
											0.176	3 -> 5	0.796			0.796		1229.25	216.348	0.140096	0.84403
											0.196	5+	0.767			0.767		1534.34	300.731	0.150332	1219.1
											0	Dry	0.915			0.915		349.67	0	0
										Incontinence level	0.178	0-2	0.853			0.853		425.94	75.8173	0.151834
								YES:0.9			0.351	3 -> 5	0.796			0.796		502.22	176.279	0.279396	0.792487
								Treatment discontinuation			0.471	5+	0.767			0.767		807.31	380.243	0.361257	632.34
								NO:0.1														0.793452
																						619.487
											0.23	Dry	0.915		0.036	0.879		349.67	80.4241	0.20217
										Incontinence level	0.367	0-2	0.853		0.036	0.817		425.94	156.32	0.299839
											0.191	3 -> 5	0.796		0.036	0.76		502.22	95.924	0.14516	0.802141
											0.212	5+	0.767		0.036	0.731		807.31	171.15	0.154972	503.818
									Yes-> 0.204
							No:0.766		Urinary Tract Infection	Incontinence level	0.289	Dry	0.915	0.036	0.036	0.843		1117	322.813	0.243627
							Treatment Switch to Botox	Yes-> 0.069	No->0.796		0.339	0-2	0.853	0.036	0.036	0.781		1193.27	404.519	0.264759
							Yes: 0.234 if there is side effects	Urinary Retention			0.176	3 -> 5	0.796	0.036	0.036	0.724		1269.55	223.441	0.127424	0.77203			0.802988
								No-> 0.931	Yes-> 0.204		0.196	5+	0.767	0.036	0.036	0.695		1574.64	308.629	0.13622	1259.4			735.224
									Urinary Tract Infection	Incontinence level												0.800686
						YES: 0.8			No->0.796		0.289	Dry	0.915	0.036		0.879		1022.62	295.537	0.254031		1184.28
						Dry mouth					0.339	0-2	0.853	0.036		0.817		1098.89	372.524	0.276963
						NO: 0.2					0.176	3 -> 5	0.796	0.036		0.76		1175.17	206.83	0.13376	0.80803
											0.196	5+	0.767	0.036		0.731		1480.26	290.131	0.143276	1165.02
																							0.834202
											0.289	Dry	0.915		0.036	0.879		1041.61	301.025	0.254031			1114.09
										Incontinence level	0.339	0-2	0.853		0.036	0.817		1117.88	378.961	0.276963
							No: 0.982				0.176	3 -> 5	0.796		0.036	0.76		1194.16	210.172	0.13376	0.80803
							Treatment Switch to Botox				0.196	5+	0.767		0.036	0.731		1499.25	293.853	0.143276	1184.01
							0.018 if no side effects															0.836686
											0.289	Dry	0.915			0.915		947.23	273.749	0.264435		1108.89
										Incontinence level	0.339	0-2	0.853			0.853		1023.5	346.966	0.289167					0.80943
											0.176	3 -> 5	0.796			0.796		1099.78	193.561	0.140096	0.84403				692.755
											0.196	5+	0.767			0.767		1404.87	275.355	0.150332	1089.63
								YES:0.064			0	Dry	0.915			0.915		349.67	0	0
								Treatment discontinuation		Incontinence level	0.178	0-2	0.853			0.853		425.94	75.8173	0.151834
								NO:0.936			0.351	3 -> 5	0.796			0.796		502.22	176.279	0.279396	0.792487
											0.471	5+	0.767			0.767		807.31	380.243	0.361257	632.34
											0.23	Dry	0.915			0.915		349.67	80.4241	0.21045		0.835219
										Incontinence level	0.367	0-2	0.853			0.853		425.94	156.32	0.313051		512.043
											0.191	3 -> 5	0.796			0.796		502.22	95.924	0.152036	0.838141
											0.212	5+	0.767			0.767		807.31	171.15	0.162604	503.818
									Yes-> 0.204
									Urinary Tract Infection	Incontinence level	0.289	Dry	0.915	0.036	0.036	0.843		1117	322.813	0.243627
								Yes-> 0.069	No->0.796		0.339	0-2	0.853	0.036	0.036	0.781		1193.27	404.519	0.264759
								Urinary Retention			0.176	3 -> 5	0.796	0.036	0.036	0.724		1269.55	223.441	0.127424	0.77203			0.835201
								No-> 0.931	Yes-> 0.204		0.196	5+	0.767	0.036	0.036	0.695		1574.64	308.629	0.13622	1259.4			522.88
									Urinary Tract Infection	Incontinence level												0.800686
									No->0.796		0.289	Dry	0.915	0.036		0.879		1022.62	295.537	0.254031		1184.28
											0.339	0-2	0.853	0.036		0.817		1098.89	372.524	0.276963
											0.176	3 -> 5	0.796	0.036		0.76		1175.17	206.83	0.13376	0.80803
											0.196	5+	0.767	0.036		0.731		1480.26	290.131	0.143276	1165.02
																							0.834202
											0.289	Dry	0.915		0.036	0.879		1041.61	301.025	0.254031			1114.09
										Incontinence level	0.339	0-2	0.853		0.036	0.817		1117.88	378.961	0.276963
											0.176	3 -> 5	0.796		0.036	0.76		1194.16	210.172	0.13376	0.80803
											0.196	5+	0.767		0.036	0.731		1499.25	293.853	0.143276	1184.01
																						0.836686
											0.289	Dry	0.915			0.915		947.23	273.749	0.264435		1108.89
										Incontinence level	0.339	0-2	0.853			0.853		1023.5	346.966	0.289167
											0.176	3 -> 5	0.796			0.796		1099.78	193.561	0.140096	0.84403
											0.196	5+	0.767			0.767		1404.87	275.355	0.150332	1089.63

## Sheet: Sensitivity analysis- mouth 7%
																			INCONTINENCE LEVELS
															Cost of Pad:	Total Cost of Branch:
									0	Dry	0.915			0.915	76.28	205.75	0	0
								Incontinence level	0.178	0-2	0.853			0.853	152.55	282.02	50.1996	0.151834
									0.351	3 -> 5	0.796			0.796	228.83	358.3	125.763	0.279396	0.792487
									0.471	5+	0.767			0.767	533.92	663.39	312.457	0.361257	488.42
									0.23	Dry	0.915	0.036	0.036	0.843		479.14	110.202	0.19389		0.789852
								Incontinence level	0.367	0-2	0.853	0.036	0.036	0.781		555.41	203.835	0.286627		502.906
									0.191	3 -> 5	0.796	0.036	0.036	0.724		631.69	120.653	0.138284	0.766141
									0.212	5+	0.767	0.036	0.036	0.695		936.78	198.597	0.14734	633.288
								Incontinence level	0.289	Dry	0.915	0.036	0.036	0.843		973.08	281.22	0.243627				0.80023
									0.339	0-2	0.853	0.036	0.036	0.781		1049.35	355.73	0.264759				612.245
									0.176	3 -> 5	0.796	0.036	0.036	0.724		1125.63	198.111	0.127424	0.77203
									0.196	5+	0.767	0.036	0.036	0.695		1430.72	280.421	0.13622	1115.48
						YES:0.9		Incontinence level												0.800686
						Treatment discontinuation			0.289	Dry	0.915	0.036		0.879		878.7	253.944	0.254031		1040.36
						NO:0.1			0.339	0-2	0.853	0.036		0.817		954.97	323.735	0.276963
									0.176	3 -> 5	0.796	0.036		0.76		1031.25	181.5	0.13376	0.80803
									0.196	5+	0.767	0.036		0.731		1336.34	261.923	0.143276	1021.1
																					0.834202
									0.289	Dry	0.915		0.036	0.879		897.69	259.432	0.254031			970.167
								Incontinence level	0.339	0-2	0.853		0.036	0.817		973.96	330.172	0.276963
									0.176	3 -> 5	0.796		0.036	0.76		1050.24	184.842	0.13376	0.80803
							Yes-> 0.204		0.196	5+	0.767		0.036	0.731		1355.33	265.645	0.143276	1040.09
					No:0.766		Urinary Tract Infection													0.836686
					Treatment Switch to Botox	Yes-> 0.069	No->0.796		0.289	Dry	0.915			0.915		803.31	232.157	0.264435		964.965
					Yes: 0.234 if there is side effects	Urinary Retention	94.38	Incontinence level	0.339	0-2	0.853			0.853		879.58	298.178	0.289167
					597.56	No-> 0.931	Yes-> 0.204		0.176	3 -> 5	0.796			0.796		955.86	168.231	0.140096	0.84403
						75.39	Urinary Tract Infection		0.196	5+	0.767			0.767		1260.95	247.146	0.150332	945.712				0.802795
				YES: 0.07			No->0.796																787.527
				Dry mouth
				NO: 0.93
									0	Dry	0.915			0.915		479.14	0	0
					No:0.766	YES:0.9		Incontinence level	0.178	0-2	0.853			0.853		555.41	98.863	0.151834
					Treatment Switch to Botox	Treatment discontinuation			0.351	3 -> 5	0.796			0.796		631.69	221.723	0.279396	0.792487
					Yes: 0.234 if there is side effects	NO:0.1			0.471	5+	0.767			0.767		936.78	441.223	0.361257	761.81
									0.23	Dry	0.915	0.036		0.879		479.14	110.202	0.20217		0.793452
								Incontinence level	0.367	0-2	0.853	0.036		0.817		555.41	203.835	0.299839		748.957
									0.191	3 -> 5	0.796	0.036		0.76		631.69	120.653	0.14516	0.802141
									0.212	5+	0.767	0.036		0.731		936.78	198.597	0.154972	633.288
								Incontinence level	0.289	Dry	0.915	0.036	0.036	0.843		1246.47	360.23	0.243627				0.802988
									0.339	0-2	0.853	0.036	0.036	0.781		1322.74	448.409	0.264759				800.72
									0.176	3 -> 5	0.796	0.036	0.036	0.724		1399.02	246.228	0.127424	0.77203
									0.196	5+	0.767	0.036	0.036	0.695		1704.11	334.006	0.13622	1388.87
							Yes-> 0.204	Incontinence level												0.800686
							Urinary Tract Infection		0.289	Dry	0.915	0.036		0.879		1152.09	332.954	0.254031		1313.75
						Yes-> 0.069	No->0.796		0.339	0-2	0.853	0.036		0.817		1228.36	416.414	0.276963
			YES: 0.037			Urinary Retention			0.176	3 -> 5	0.796	0.036		0.76		1304.64	229.617	0.13376	0.80803
			Constipation			No-> 0.931	Yes-> 0.204		0.196	5+	0.767	0.036		0.731		1609.73	315.507	0.143276	1294.49
			NO:0.963				Urinary Tract Infection																	0.83183
			129.47				No->0.796		0.289	Dry	0.915		0.036	0.879		1171.08	338.442	0.254031			0.834202			529.968
								Incontinence level	0.339	0-2	0.853		0.036	0.817		1247.35	422.852	0.276963			970.167
									0.176	3 -> 5	0.796		0.036	0.76		1323.63	232.959	0.13376	0.80803
									0.196	5+	0.767		0.036	0.731		1628.72	319.229	0.143276	1313.48
																				0.836686
									0.289	Dry	0.915			0.915		1076.7	311.166	0.264435		1238.36
								Incontinence level	0.339	0-2	0.853			0.853		1152.97	390.857	0.289167
									0.176	3 -> 5	0.796			0.796		1229.25	216.348	0.140096	0.84403
									0.196	5+	0.767			0.767		1534.34	300.731	0.150332	1219.1
									0	Dry	0.915			0.915		76.28	0	0
								Incontinence level	0.178	0-2	0.853			0.853		152.55	27.1539	0.151834
						YES:0.9			0.351	3 -> 5	0.796			0.796		228.83	80.3193	0.279396	0.792487
						Treatment discontinuation			0.471	5+	0.767			0.767		533.92	251.476	0.361257	358.95
						NO:0.1														0.793452
																				373.436
									0.23	Dry	0.915		0.036	0.879		349.67	80.4241	0.20217
								Incontinence level	0.367	0-2	0.853		0.036	0.817		425.94	156.32	0.299839
									0.191	3 -> 5	0.796		0.036	0.76		502.22	95.924	0.14516	0.802141
									0.212	5+	0.767		0.036	0.731		807.31	171.15	0.154972	503.818
							Yes-> 0.204
					No:0.766		Urinary Tract Infection	Incontinence level	0.289	Dry	0.915	0.036	0.036	0.843		843.61	243.803	0.243627
					Treatment Switch to Botox	Yes-> 0.069	No->0.796		0.339	0-2	0.853	0.036	0.036	0.781		919.88	311.839	0.264759
					Yes: 0.234 if there is side effects	Urinary Retention			0.176	3 -> 5	0.796	0.036	0.036	0.724		996.16	175.324	0.127424	0.77203			0.802988
						No-> 0.931	Yes-> 0.204		0.196	5+	0.767	0.036	0.036	0.695		1301.25	255.045	0.13622	986.012			482.775
							Urinary Tract Infection	Incontinence level												0.800686
				YES: 0.07			No->0.796		0.289	Dry	0.915	0.036		0.879		749.23	216.527	0.254031		910.885
				Dry mouth					0.339	0-2	0.853	0.036		0.817		825.5	279.845	0.276963
				NO: 0.93					0.176	3 -> 5	0.796	0.036		0.76		901.78	158.713	0.13376	0.80803
									0.196	5+	0.767	0.036		0.731		1206.87	236.547	0.143276	891.632
																					0.834202
									0.289	Dry	0.915		0.036	0.879		768.22	222.016	0.254031			840.697
								Incontinence level	0.339	0-2	0.853		0.036	0.817		844.49	286.282	0.276963
					No: 0.982				0.176	3 -> 5	0.796		0.036	0.76		920.77	162.056	0.13376	0.80803
					Treatment Switch to Botox				0.196	5+	0.767		0.036	0.731		1225.86	240.269	0.143276	910.622
					0.018 if no side effects															0.836686
									0.289	Dry	0.915			0.915		673.84	194.74	0.264435		835.495
								Incontinence level	0.339	0-2	0.853			0.853		750.11	254.287	0.289167					0.832946
									0.176	3 -> 5	0.796			0.796		826.39	145.445	0.140096	0.84403				520.073
									0.196	5+	0.767			0.767		1131.48	221.77	0.150332	816.242
						YES:0.064			0	Dry	0.915			0.915		349.67	0	0
						Treatment discontinuation		Incontinence level	0.178	0-2	0.853			0.853		425.94	75.8173	0.151834
						NO:0.936			0.351	3 -> 5	0.796			0.796		502.22	176.279	0.279396	0.792487
									0.471	5+	0.767			0.767		807.31	380.243	0.361257	632.34
									0.23	Dry	0.915			0.915		349.67	80.4241	0.21045		0.835219
								Incontinence level	0.367	0-2	0.853			0.853		425.94	156.32	0.313051		512.043
									0.191	3 -> 5	0.796			0.796		502.22	95.924	0.152036	0.838141
									0.212	5+	0.767			0.767		807.31	171.15	0.162604	503.818
							Yes-> 0.204
							Urinary Tract Infection	Incontinence level	0.289	Dry	0.915	0.036	0.036	0.843		1117	322.813	0.243627
						Yes-> 0.069	No->0.796		0.339	0-2	0.853	0.036	0.036	0.781		1193.27	404.519	0.264759
						Urinary Retention			0.176	3 -> 5	0.796	0.036	0.036	0.724		1269.55	223.441	0.127424	0.77203			0.835201
						No-> 0.931	Yes-> 0.204		0.196	5+	0.767	0.036	0.036	0.695		1574.64	308.629	0.13622	1259.4			522.88
							Urinary Tract Infection	Incontinence level												0.800686
							No->0.796		0.289	Dry	0.915	0.036		0.879		1022.62	295.537	0.254031		1184.28
									0.339	0-2	0.853	0.036		0.817		1098.89	372.524	0.276963
									0.176	3 -> 5	0.796	0.036		0.76		1175.17	206.83	0.13376	0.80803
									0.196	5+	0.767	0.036		0.731		1480.26	290.131	0.143276	1165.02
																					0.834202
									0.289	Dry	0.915		0.036	0.879		1041.61	301.025	0.254031			1114.09
								Incontinence level	0.339	0-2	0.853		0.036	0.817		1117.88	378.961	0.276963
									0.176	3 -> 5	0.796		0.036	0.76		1194.16	210.172	0.13376	0.80803
									0.196	5+	0.767		0.036	0.731		1499.25	293.853	0.143276	1184.01
																				0.836686
									0.289	Dry	0.915			0.915		947.23	273.749	0.264435		1108.89
								Incontinence level	0.339	0-2	0.853			0.853		1023.5	346.966	0.289167
									0.176	3 -> 5	0.796			0.796		1099.78	193.561	0.140096	0.84403
									0.196	5+	0.767			0.767		1404.87	275.355	0.150332	1089.63
